# Supplementary material for: Beyond Valence and Arousal: The Role of Age of Acquisition in Emotion Word Recognition
Source: Behav Sci (Basel). 2023 Jul 9;13(7):568. doi: 10.3390/bs13070568 (PMC10376537; doi:10.3390/bs13070568)
Supplement: Supplementary file 1 [file behavsci-13-00568-s001.zip]

Archive with 1 entries (1 files):
- behavsci-2469000-supplementary.xlsx
