# Supplementary material for: Beyond Valence and Arousal: The Role of Age of Acquisition in Emotion Word Recognition
Source: Behav Sci (Basel). 2023 Jul 9;13(7):568. doi: 10.3390/bs13070568 (PMC10376537; doi:10.3390/bs13070568)
Supplement: Supplementary file 1 [file behavsci-13-00568-s001.zip › behavsci-2469000-supplementary.xlsx]

## Sheet: ex1
Positive early acquired	word
1	爱心
2	懂事
3	领先
4	喝彩
5	超越
6	友情
7	灵活
8	奖励
9	痛快
10	勤劳
11	教师
12	赠送
13	彩虹
14	诞生
15	道谢
16	赞同
17	熟练
18	春天
19	动听
20	读书
21	好转
22	善良
23	丰富
24	父爱
25	纯真
26	可口
27	灿烂
28	佩服
29	鼓掌
30	芳香
31	洁净
32	怀抱
33	机灵
34	美食
35	甜蜜
36	晴朗
37	和平
38	互助
39	欢笑
40	活泼
Positive later acquired
1	安抚
2	礼仪
3	热血
4	称职
5	成就
6	传承
7	创新
8	捍卫
9	促进
10	知名
11	杰出
12	忠告
13	智能
14	不朽
15	募捐
16	奋斗
17	盈利
18	求婚
19	干劲
20	高尚
21	灵感
22	洗礼
23	浪漫
24	衷心
25	魅力
26	国防
27	造福
28	挚友
29	镇定
30	健身
31	钟爱
32	青春
33	机遇
34	保障
35	珍惜
36	端庄
37	晋升
38	卓越
39	君子
40	首席
Negative early acquired
1	惨叫
2	呕吐
3	作弊
4	骨折
5	哭泣
6	闯祸
7	差劲
8	活该
9	处罚
10	粗鲁
11	无情
12	粗心
13	盗窃
14	可恨
15	骷髅
16	烂泥
17	难受
18	殴打
19	发火
20	死人
21	饭桶
22	畜生
23	匪徒
24	灰心
25	贫穷
26	疯狗
27	鬼怪
28	迷信
29	可怕
30	害虫
31	狡猾
32	狠心
33	洪水
34	大牢
35	慌张
36	谎话
37	不满
38	假冒
39	焦急
40	过期
Negative later acquired
1	黑道
2	崩溃
3	挪用
4	残酷
5	悲观
6	逼供
7	纳粹
8	陷害
9	监狱
10	叛乱
11	迫害
12	妓女
13	煽动
14	歧视
15	丑闻
16	徒劳
17	荒谬
18	侵蚀
19	污点
20	贿赂
21	勾当
22	挫败
23	奴役
24	做作
25	倒闭
26	诋毁
27	眩晕
28	吞噬
29	反感
30	沮丧
31	麻木
32	苦难
33	顽固
34	绯闻
35	纷争
36	抑郁
37	污秽
38	勾引
39	渺茫
40	拘留

## Sheet: ex2
High arousal early acquired	word
1	金钱
2	锋利
3	滚烫
4	送礼
5	疼痛
6	求助
7	母爱
8	气愤
9	喊叫
10	宝物
11	参赛
12	吼叫
13	打雷
14	泪水
15	痛哭
16	儿女
17	中奖
18	国旗
19	陪伴
20	炸药
21	胜负
22	和好
23	亲情
24	捣乱
25	寒冷
26	炸药
27	喜好
28	下课
29	炎热
30	大胆
31	吵闹
32	除夕
33	感冒
34	蓝天
35	停电
36	悬崖
37	疑问
38	称赞
39	挨打
40	零食
High arousal later acquired	word
1	首长
2	核弹
3	殉职
4	分娩
5	亢奋
6	制裁
7	新婚
8	快感
9	前途
10	配偶
11	封杀
12	缘分
13	见证
14	利润
15	潜力
16	信誉
17	薪水
18	使命
19	恩赐
20	辐射
21	告白
22	股票
23	禁忌
24	焦点
25	重生
26	恋人
27	临终
28	排挤
29	促销
30	悬赏
31	暧昧
32	调戏
33	极品
34	控诉
35	理财
36	录用
37	上司
38	舆论
39	濒临
40	拨款
Low arousal early acquired	word
1	傍晚
2	酱油
3	道路
4	钢笔
5	佩戴
6	水泥
7	等候
8	风车
9	室内
10	肥皂
11	词语
12	墙壁
13	谷物
14	粉红
15	辞典
16	称呼
17	菠菜
18	肚脐
19	蚂蚁
20	拐杖
21	拉链
22	棉花
23	课本
24	陀螺
25	围巾
26	班级
27	行人
28	烟囱
29	车窗
30	发呆
31	返回
32	凉鞋
33	脚印
34	睫毛
35	瞌睡
36	蜡烛
37	拇指
38	纽扣
39	绳索
40	微小
Low arousal later acquired	word
1	树脂
2	程式
3	纬度
4	孢子
5	环节
6	清酒
7	样本
8	层次
9	切片
10	离子
11	例行
12	沥青
13	隔间
14	堪称
15	影印
16	整合
17	棕榈
18	版本
19	押韵
20	规格
21	和服
22	驾照
23	群体
24	纤维
25	物理
26	源自
27	总管
28	隐居
29	协会
30	光年
31	马厩
32	况且
33	分行
34	齿轮
35	讲座
36	教徒
37	恍惚
38	席位
39	素材
40	纳米
